# Supplementary material for: Antimicrobial Resistance in Pediatric UTIs with Congenital Urogenital Anomalies: An 11-Year Saudi Retrospective Study
Source: Antibiotics (Basel). 2026 May 18;15(5):506. doi: 10.3390/antibiotics15050506 (PMC13203643; doi:10.3390/antibiotics15050506)
Supplement: Supplementary file 1 [file antibiotics-15-00506-s001.zip]

Archive with 3 entries (3 files):
- Supplementary_Table_S6_Extended_GEE.pdf
- Supplementary_Table_S7_AgeStratified.pdf
- Supplementary_Tables and Figure.pdf
